# Supplementary material for: Characterization of Mediterranean Durum Wheat for Resistance to Pyrenophora tritici-repentis
Source: Genes (Basel). 2022 Feb 11;13(2):336. doi: 10.3390/genes13020336 (PMC8872616; doi:10.3390/genes13020336)
Supplement: Supplementary file 1 [file genes-13-00336-s001.zip]

Archive with 5 entries (5 files):
- Figure S1.png
- Figure S2.jpg
- Figure S3.JPG
- Supplementary Figures.pdf
- supplementary tables.xlsx
