# Supplementary material for: Characterization of Mediterranean Durum Wheat for Resistance to Pyrenophora tritici-repentis
Source: Genes (Basel). 2022 Feb 11;13(2):336. doi: 10.3390/genes13020336 (PMC8872616; doi:10.3390/genes13020336)
Supplement: Supplementary file 1 [file genes-13-00336-s001.zip › supplementary tables.xlsx]

## Sheet: Sheet1
Table S1. Data on disease evaluation based on seedling and adult scores (AUDPC and rAUDPC) under field conditions as well as Plant height of the Mediterranean collection (549 accessions) over two seasons.
Entry number	Accession	Taxonomy	Origin	Level Of Improvement	PH 2019	PH 2021	Ptr seedling score 2019	Ptr seedling reaction 2019	Ptr AUDPC 2019	Ptr rAUDPC 2019	Ptr Adult reaction 2019	Ptr AUDPC 2021	Ptr rAUDPC 2021	Ptr Adult Reaction 2021	STB seedling reaction 2017	STB Adult reaction 2017	STB seedling reaction 2019	STB Adult reaction2019	Cluster 7a	Cluster 7b
1	CItr 1483	Ble Dur	Algeria	Landrace	110	130	1	R	681.481	0.895014	MS	1391.36	0.913984	S	MR	R	R	R	2	-
2	CItr 3839	Beliouni	Algeria	Landrace	150	155	4	MS	866.667	1.13822	S	1250	0.821126	MS	R	R	R	MR	3	-
3	CItr 3842	Beliouni	Algeria	Landrace	150	160	1	R	411.111	0.539927	MR	1015.43	0.667038	MR	MS	MR	R	MS	1	-
4	CItr 3844	Agini	Algeria	Landrace	140	165	3	MR	562.963	0.73936	MS	955.556	0.627705	MR	R	R	R	MS	3	-
5	CItr 3847	Ble de Seville	Algeria	Unknown improvement status	145	160	3	MR	703.704	0.924199	S	1237.04	0.812611	MS	R	R	R	MR	3	-
6	CItr 3848	Beliouni	Algeria	Landrace	195	150	3	MR	703.704	0.924199	S	1382.72	0.908308	S	MR	R	R	MR	3	2
7	CItr 3852	Beliouni	Algeria	Landrace	130	165	2	R	548.148	0.719903	MS	1194.44	0.784632	MS	S	MR	S	S	3	-
8	CItr 3856	ICM 111	Algeria	Landrace	155	165	1	R	703.704	0.924199	S	1019.75	0.669877	MR	MR	R	MS	MR	3	-
9	PI 5380	Peliss	Algeria	Cultivar	165	110	3	MR	703.704	0.924199	S	1345.68	0.883978	MS	MR	R	MS	R	3	-
10	PI 11715	Marouani	Algeria	Landrace	145	145	3	MR	812.346	1.06688	S	1265.43	0.831264	MS	R	R	S	S	3	-
11	PI 57066	31	Algeria	Landrace	125	90	3	MR	632.099	0.830158	MS	1559.26	1.02428	S	R	R	MR	R	2	-
12	PI 57067	34	Algeria	Landrace	150	158	3	MR	703.704	0.924199	S	1227.16	0.806123	MS	R	R	MS	R	3	-
13	PI 57069	45	Algeria	Landrace	135	140	3	MR	753.086	0.989056	S	1000	0.656901	MR	R	R	R	MR	3	-
14	PI 174699	Trigo Glutinoso	France	Unknown improvement status	145	150	3	MR	562.963	0.73936	MS	1220.37	0.801663	MS	R	R	MR	MR	3	-
15	PI 263420	Oued Zenati 368	Algeria	Cultivar	125	145	4	MS	462.963	0.608026	MR	1219.75	0.801257	MS	R	R	MS	R	3	-
16	PI 263421	Saba 22738	Algeria	Cultivar	160	155	4	MS	822.222	1.07985	S	1564.2	1.02752	S	MS	R	R	R	3	2
17	PI 352410	Oued Zenati 368	Algeria	Cultivar	155	140	5	S	866.667	1.13822	S	1611.73	1.05875	S	MR	R	MR	R	3	2
18	PI 470821	MG 17965	Algeria	Landrace	150	165	4	MS	866.667	1.13822	S	1555.56	1.02185	S	MR	MR	R	R	3	2
19	PI 470827	MG 17972	Algeria	Landrace	155	145	3	MR	451.852	0.593433	MR	1229.63	0.807745	MS	MS	R	MR	R	3	-
20	PI 470830	MG 17975	Algeria	Landrace	145	135	3	MR	703.704	0.924199	S	1081.48	0.710426	MS	MR	R	MS	R	3	-
21	PI 470831	MG 17976	Algeria	Landrace	165	175	3	MR	666.667	0.875557	MS	1422.22	0.934259	S	MR	R	R	R	3	-
22	PI 470832	MG 17977	Algeria	Landrace	155	165	4	MS	691.358	0.907985	S	1138.89	0.748137	MS	MS	R	MR	MR	3	-
23	PI 470836	MG 17983	Algeria	Landrace	155	155	4	MS	762.963	1.00203	S	1530.25	1.00522	S	MR	R	MR	MR	3	2
24	PI 470837	MG 17984	Algeria	Landrace	140	160	3	MR	654.321	0.859343	MS	1156.17	0.759491	MS	R	R	MR	R	3	-
25	PI 470840	MG 17987	Algeria	Landrace	170	145	4	MS	762.963	1.00203	S	1032.1	0.677987	MR	MS	R	MS	R	3	-
26	PI 470842	MG 17990	Algeria	Landrace	155	165	4	MS	840.741	1.10418	S	1456.79	0.956967	S	MS	MR	MR	MR	3	2
27	PI 470844	MG 17992	Algeria	Landrace	145	150	4	MS	722.222	0.94852	S	1029.63	0.676365	MR	R	R	R	MS	3	-
28	PI 470845	MG 17993	Algeria	Landrace	145	155	4	MS	722.222	0.94852	S	1382.72	0.908308	S	MR	R	MR	R	3	2
29	PI 470846	MG 17994	Algeria	Landrace	150	145	4	MS	762.963	1.00203	S	1435.19	0.942775	S	MR	R	R	R	3	2
30	PI 470847	MG 17995	Algeria	Landrace	165	145	4	MS	508.642	0.668018	MR	1181.48	0.776116	MS	MS	R	MR	R	3	-
31	PI 470848	MG 17996	Algeria	Landrace	155	160	3	MR	734.568	0.964734	S	1237.65	0.813016	MS	MR	MR	MR	R	3	-
32	PI 470854	MG 18003	Algeria	Landrace	120	135	3	MR	844.444	1.10904	S	1019.75	0.669877	MR	R	R	R	R	3	-
33	PI 470856	MG 18005	Algeria	Landrace	140	145	3	MR	716.049	0.940413	S	1007.41	0.661767	MR	R	R	R	R	3	-
34	PI 470858	MG 18007	Algeria	Landrace	120	140	3	MR	802.469	1.05391	S	1025.93	0.673932	MR	R	R	R	R	3	-
35	PI 470859	MG 18008	Algeria	Landrace	135	145	4	MS	722.222	0.94852	S	990.123	0.650413	MR	R	R	R	R	3	-
36	PI 470860	MG 18009	Algeria	Landrace	120	150	4	MS	422.222	0.55452	MR	920.988	0.604998	MR	R	R	R	R	1	-
37	PI 470863	MG 18012	Algeria	Landrace	135	165	3	MR	338.272	0.444264	R	823.457	0.54093	MR	R	R	R	R	1	-
38	PI 470865	MG 18014	Algeria	Landrace	130	155	3	MR	587.654	0.771788	MS	732.099	0.480916	R	R	R	R	R	1	-
39	PI 470866	MG 18015	Algeria	Landrace	145	140	3	MR	703.704	0.924199	S	995.062	0.653657	MR	R	R	R	R	3	-
40	PI 470867	MG 18016	Algeria	Landrace	130	125	3	MR	508.642	0.668018	MR	977.778	0.642303	MR	R	R	R	R	1	-
41	PI 470870	MG 18019	Algeria	Landrace	155	185	3	MR	479.012	0.629104	MR	775.309	0.509301	MR	MS	R	R	R	1	-
42	PI 470880	MG 18032	Algeria	Landrace	155	175	3	MR	562.963	0.73936	MS	1123.46	0.738	MS	MR	R	MR	R	3	-
43	PI 470881	MG 18033	Algeria	Landrace	155	120	3	MR	617.284	0.810701	MS	1124.07	0.738405	MS	MR	R	R	R	3	-
44	PI 470882	MG 18034	Algeria	Landrace	150	170	4	MS	686.42	0.9015	S	1344.44	0.883167	MS	MR	R	R	R	3	-
45	PI 470883	MG 18035	Algeria	Landrace	145	170	3	MR	601.235	0.789623	MS	1054.32	0.692585	MR	MS	R	R	R	3	-
46	PI 470885	MG 18038	Algeria	Landrace	160	160	3	MR	586.42	0.770166	MS	749.383	0.49227	R	MR	R	MR	R	3	-
47	PI 470887	MG 18041	Algeria	Landrace	145	165	3	MR	518.519	0.680989	MR	1106.17	0.726646	MS	MS	R	MR	R	3	-
48	PI 470888	MG 18042	Algeria	Landrace	155	175	3	MR	419.753	0.551277	MR	1156.17	0.759491	MS	MS	R	MR	R	3	-
49	PI 470889	MG 18043	Algeria	Landrace	165	150	3	MR	762.963	1.00203	S	1217.28	0.799635	MS	MS	MR	MR	R	3	-
50	PI 470891	MG 18045	Algeria	Landrace	140	160	3	MR	527.16	0.692339	MR	945.679	0.621217	MR	MR	R	R	R	3	-
51	PI 470892	MG 18046	Algeria	Landrace	150	160	4	MS	632.099	0.830158	MS	1123.46	0.738	MS	MS	R	MS	R	3	-
52	PI 470894	MG 18048	Algeria	Landrace	155	165	4	MS	725.926	0.953385	S	897.531	0.589589	MR	MR	R	R	R	3	-
53	PI 470896	MG 18050	Algeria	Landrace	145	175	3	MR	762.963	1.00203	S	1147.53	0.753814	MS	MR	R	MR	R	3	-
54	PI 470899	MG 18053	Algeria	Landrace	160	185	4	MS	840.741	1.10418	S	1555.56	1.02185	S	MS	R	MS	R	3	2
55	PI 470901	MG 18055	Algeria	Landrace	150	180	3	MR	449.383	0.590191	MR	1185.19	0.778549	MS	MS	R	R	R	3	-
56	PI 470902	MG 18057	Algeria	Landrace	150	170	4	MS	567.901	0.745845	MS	1111.11	0.72989	MS	MS	R	R	R	3	-
57	PI 470907	MG 18062	Algeria	Landrace	145	180	4	MS	390.123	0.512363	MR	1058.64	0.695423	MR	MS	R	R	R	1	-
58	PI 470908	MG 18065	Algeria	Landrace	145	170	3	MR	523.457	0.687475	MR	1111.11	0.72989	MS	MS	R	MR	R	3	-
59	PI 470909	MG 18066	Algeria	Landrace	150	175	3	MR	598.765	0.78638	MS	1111.11	0.72989	MS	MS	MR	MS	R	3	-
60	PI 470910	MG 18067	Algeria	Landrace	140	170	4	MS	725.926	0.953385	S	1058.64	0.695423	MR	R	R	R	R	3	-
61	PI 470911	MG 18068	Algeria	Landrace	145	180	3	MR	629.63	0.826915	MS	1218.52	0.800446	MS	MR	MR	R	R	3	-
62	PI 470913	MG 18070	Algeria	Landrace	135	160	3	MR	403.704	0.530199	MR	1235.8	0.8118	MS	MR	R	R	R	1	-
63	PI 520100	Algerian Line 33	Algeria	Breeding material	85	90	4	MS	350.617	0.460478	R	1118.52	0.734756	MS	MR	MS	MR	MR	2	-
64	PI 520101	Algerian Line 46	Algeria	Breeding material	100	175	3	MR	800	1.05067	S	945.679	0.621217	MR	S	S	MR	S	3	-
65	PI 527460	Kammah	Algeria	Landrace	135	150	4	MS	709.877	0.932306	S	681.481	0.447666	R	R	R	R	R	3	3
66	PI 527461	Kammah	Algeria	Landrace	135	155	NA	NA	586.42	0.770166	MS	975.309	0.640681	MR	R	R	NA	R	3	-
67	PI 527462	Kameh	Algeria	Landrace	125	145	NA	NA	523.457	0.687475	MR	871.605	0.572558	MR	R	R	NA	R	1	-
68	PI 527463	Kammeh	Algeria	Landrace	115	150	NA	NA	417.284	0.548034	MR	1074.07	0.70556	MS	MS	R	NA	R	1	-
69	PI 534379	MG 18168	Algeria	Landrace	100	135	NA	NA	587.654	0.771788	MS	1089.51	0.715698	MS	R	R	NA	R	2	-
70	PI 534393	Oued Zenati	Algeria	Landrace	145	100	3	MR	501.235	0.658289	MR	1470.37	0.965888	S	MR	R	R	R	2	-
71	PI 534394	MG 18183	Algeria	Landrace	155	185	3	MR	538.272	0.706931	MS	1113.58	0.731512	MS	MS	R	MS	R	3	-
72	PI 534407	MG 18196	Algeria	Landrace	135	155	3	MR	762.963	1.00203	S	1160.49	0.76233	MS	R	R	R	R	3	-
73	PI 534409	MG 18198	Algeria	Landrace	130	165	3	MR	351.852	0.4621	R	1045.68	0.686908	MR	MS	R	R	R	1	-
74	PI 534410	MG 18199	Algeria	Landrace	130	135	3	MR	612.346	0.804216	MS	1045.68	0.686908	MR	R	R	R	R	3	-
75	PI 534422	MG 18211	Algeria	Landrace	130	150	3	MR	567.901	0.745845	MS	651.852	0.428202	R	S	R	MR	R	1	-
76	PI 534426	MG 18215	Algeria	Landrace	150	170	3	MR	439.506	0.577219	MR	1111.11	0.72989	MS	MR	R	R	R	3	-
77	PI 534427	MG 18216	Algeria	Landrace	145	170	2	R	381.481	0.501013	MR	1128.4	0.741244	MS	MS	R	MR	R	1	-
78	PI 534428	MG 18217	Algeria	Landrace	135	160	2	R	725.926	0.953385	S	1237.65	0.813016	MS	MS	R	R	R	3	-
79	PI 534429	MG 18218	Algeria	Landrace	140	170	NA	NA	464.198	0.609647	MR	906.173	0.595266	MR	MR	R	NA	R	1	-
80	PI 534432	MG 18221	Algeria	Landrace	145	165	3	MR	807.407	1.0604	S	1395.06	0.916417	S	MR	R	MR	R	3	2
81	PI 534435	MG 18224	Algeria	Landrace	145	185	4	MS	829.63	1.08958	S	1456.79	0.956967	S	MS	MR	MS	R	3	2
82	PI 534438	MG 18227	Algeria	Landrace	155	180	4	MS	411.111	0.539927	MR	1100	0.722591	MS	MS	MS	S	R	1	-
83	PI 534442	MG 18231	Algeria	Landrace	155	185	4	MS	508.642	0.668018	MR	960.494	0.630949	MR	MS	R	MS	R	3	-
84	PI 534445	MG 18234	Algeria	Landrace	140	155	3	MR	722.222	0.94852	S	1133.33	0.744488	MS	R	R	R	R	3	-
85	PI 534449	MG 18238	Algeria	Landrace	140	160	4	MS	744.444	0.977706	S	1088.89	0.715292	MS	R	R	R	R	3	-
86	PI 534452	MG 18241	Algeria	Landrace	135	140	3	MR	703.704	0.924199	S	959.259	0.630138	MR	R	R	R	R	3	-
87	PI 534458	MG 18247	Algeria	Landrace	140	140	4	MS	734.568	0.964734	S	910.494	0.598104	MR	R	R	R	R	3	-
88	PI 534465	MG 18254	Algeria	Landrace	165	170	4	MS	479.012	0.629104	MR	780.247	0.512545	MR	MS	R	MS	R	1	-
89	PI 534467	MG 18256	Algeria	Landrace	145	140	4	MS	632.099	0.830158	MS	1413.58	0.928582	S	R	R	MR	R	3	-
90	PI 534468	MG 18257	Algeria	Landrace	135	145	4	MS	766.667	1.00689	S	1008.02	0.662172	MR	R	R	MR	R	3	-
91	PI 534469	Bidi 17	Algeria	Landrace	135	135	3	MR	598.765	0.78638	MS	1033.33	0.678798	MR	R	R	R	R	3	-
92	PI 534470	MG 18259	Algeria	Landrace	130	140	4	MS	406.173	0.533441	MR	1069.14	0.702316	MS	R	R	MS	R	1	-
93	PI 534480	MG 18269	Algeria	Landrace	135	135	4	MS	508.642	0.668018	MR	947.531	0.622434	MR	R	R	R	R	1	-
94	PI 576731	MG 18171	Algeria	Landrace	135	155	4	MS	417.284	0.548034	MR	588.889	0.386842	R	R	R	R	R	1	-
95	PI 576732	MG 18172	Algeria	Landrace	135	155	4	MS	501.235	0.658289	MR	871.605	0.572558	MR	MR	R	R	R	1	-
96	PI 576734	MG 18174	Algeria	Landrace	150	175	5	S	518.519	0.680989	MR	1154.32	0.758275	MS	MR	R	MR	R	3	-
97	PI 576735	Bidi 17	Algeria	Landrace	150	170	4	MS	601.235	0.789623	MS	975.309	0.640681	MR	MS	R	MR	R	3	-
98	PI 576739	MG 18186	Algeria	Landrace	130	150	5	S	581.481	0.763681	MS	964.815	0.633788	MR	MR	R	MR	R	3	-
99	PI 576741	Hedba	Algeria	Landrace	150	165	4	MS	725.926	0.953385	S	1353.09	0.888844	MS	MS	R	MR	MR	3	-
100	PI 576743	Hedba	Algeria	Landrace	140	180	4	MS	556.79	0.731253	MS	1116.05	0.733134	MS	MS	R	MS	R	3	-
101	PI 576744	MG 18191	Algeria	Landrace	120	175	4	MS	414.815	0.544791	MR	1081.48	0.710426	MS	MR	R	MS	R	1	-
102	PI 576745	MG 18192	Algeria	Landrace	155	175	4	MS	465.432	0.611269	MR	925.926	0.608242	MR	MS	MR	MR	R	1	-
103	PI 576746	MG 18193	Algeria	Landrace	170	160	3	MR	703.704	0.924199	S	1093.83	0.718536	MS	MS	R	MR	R	3	-
104	PI 576749	MG 18197	Algeria	Landrace	135	155	4	MS	414.815	0.544791	MR	1112.96	0.731106	MS	R	R	MS	R	1	-
105	PI 576750	MG 18200	Algeria	Landrace	130	145	5	S	439.506	0.577219	MR	1387.65	0.911552	S	R	R	MR	R	3	-
106	PI 576751	Hedba	Algeria	Landrace	155	150	5	S	458.025	0.60154	MR	913.58	0.600132	MR	MR	R	MS	R	1	-
107	PI 576752	MG 18202	Algeria	Landrace	165	155	4	MS	439.506	0.577219	MR	829.63	0.544985	MR	MS	MR	MS	R	1	-
108	PI 576753	MG 18203	Algeria	Landrace	140	155	5	S	528.395	0.69396	MR	1100	0.722591	MS	MS	R	MS	R	3	-
109	PI 576754	MG 18204	Algeria	Landrace	145	170	5	S	567.901	0.745845	MS	1107.41	0.727457	MS	MS	MR	S	R	3	-
110	PI 576755	MG 18205	Algeria	Landrace	145	165	4	MS	567.901	0.745845	MS	871.605	0.572558	MR	MS	R	MS	R	3	-
111	PI 576756	MG 18206	Algeria	Landrace	140	165	5	S	586.42	0.770166	MS	1113.58	0.731512	MS	MS	MR	MR	R	3	-
112	PI 576757	MG 18207	Algeria	Landrace	155	165	5	S	508.642	0.668018	MR	1054.32	0.692585	MR	MR	R	MS	R	3	-
113	PI 576759	MG 18209	Algeria	Landrace	140	165	4	MS	672.84	0.883664	MS	1007.41	0.661767	MR	MS	R	MS	R	3	-
114	PI 576760	MG 18210	Algeria	Landrace	135	165	4	MS	403.704	0.530199	MR	1224.69	0.804501	MS	MS	R	MR	MR	1	-
115	PI 576762	MG 18213	Algeria	Landrace	155	185	4	MS	659.259	0.865829	MS	1404.94	0.922905	S	S	S	R	R	3	-
116	PI 576764	MG 18215	Algeria	Landrace	150	180	4	MS	400	0.525334	MR	1025.93	0.673932	MR	MS	R	R	R	1	-
117	PI 576765	MG 18220	Algeria	Landrace	155	190	3	MR	633.333	0.831779	MS	1025.93	0.673932	MR	MS	MR	R	R	3	-
118	PI 576766	MG 18222	Algeria	Landrace	155	175	4	MS	709.877	0.932306	S	1133.33	0.744488	MS	MS	R	R	R	3	-
119	PI 576767	MG 18223	Algeria	Landrace	150	165	4	MS	524.691	0.689096	MR	951.852	0.625272	MR	MR	R	MS	R	3	-
120	PI 576768	MG 18225	Algeria	Landrace	155	170	NA	NA	419.753	0.551277	MR	1116.05	0.733134	MS	MS	R	NA	R	1	-
121	PI 576769	MG 18228	Algeria	Landrace	140	165	NA	NA	365.432	0.479935	R	1387.65	0.911552	S	MS	R	NA	R	3	3
122	PI 576771	MG 18232	Algeria	Landrace	115	155	NA	NA	556.79	0.731253	MS	1231.48	0.808961	MS	R	R	NA	R	3	-
123	PI 576772	MG 18235	Algeria	Landrace	135	175	NA	NA	537.037	0.70531	MS	951.852	0.625272	MR	MS	R	NA	R	3	-
124	PI 576773	MG 18236	Algeria	Landrace	145	160	4	MS	587.654	0.771788	MS	1107.41	0.727457	MS	MS	R	MS	R	3	-
125	PI 576774	MG 18237	Algeria	Landrace	145	150	4	MS	579.012	0.760438	MS	871.605	0.572558	MR	R	R	MR	R	3	-
126	PI 576776	MG 18239	Algeria	Landrace	155	175	5	S	392.593	0.515606	MR	879.63	0.57783	MR	MR	R	R	R	1	-
127	PI 576777	MG 18240	Algeria	Landrace	140	150	5	S	593.827	0.779895	MS	1163.58	0.764357	MS	R	R	MR	R	3	-
128	PI 576779	MG 18243	Algeria	Landrace	155	175	3	MR	451.852	0.593433	MR	922.222	0.605809	MR	MR	R	R	R	1	-
129	PI 576780	Hedba	Algeria	Landrace	145	155	NA	NA	419.753	0.551277	MR	797.531	0.523899	MR	MR	R	NA	R	1	-
130	PI 576781	MG 18246	Algeria	Landrace	135	180	NA	NA	381.481	0.501013	MR	860.494	0.565259	MR	MS	R	NA	R	1	-
131	PI 576784	MG 18250	Algeria	Landrace	125	160	NA	NA	356.79	0.468585	R	702.469	0.461453	R	MS	R	NA	R	1	3
132	PI 576786	MG 18252	Algeria	Landrace	120	155	3	MR	659.259	0.865829	MS	1100	0.722591	MS	R	R	MR	R	3	-
133	PI 576787	MG 18253	Algeria	Landrace	135	150	NA	NA	501.235	0.658289	MR	1100	0.722591	MS	MR	R	NA	R	3	-
134	PI 576788	MG 18255	Algeria	Landrace	115	155	NA	NA	414.815	0.544791	MR	1117.28	0.733945	MS	R	R	NA	R	1	-
135	PI 576789	MG 18261	Algeria	Landrace	120	140	NA	NA	454.321	0.596676	MR	1108.64	0.728268	MS	MR	R	NA	R	1	-
136	PI 576790	MG 18262	Algeria	Landrace	120	165	NA	NA	311.111	0.408593	R	1034.57	0.679609	MR	MR	R	NA	R	1	-
137	PI 576791	Bidi 17	Algeria	Landrace	145	180	3	MR	623.457	0.818808	MS	1087.04	0.714076	MS	MS	R	MR	R	3	-
138	PI 576792	MG 18264	Algeria	Landrace	165	190	3	MR	632.099	0.830158	MS	1185.19	0.778549	MS	MS	R	R	R	3	-
139	PI 576793	MG 18265	Algeria	Landrace	130	165	5	S	632.099	0.830158	MS	1422.22	0.934259	S	R	R	MR	R	3	-
140	PI 576795	MG 18267	Algeria	Landrace	130	165	NA	NA	469.136	0.616133	MR	714.198	0.469157	R	MR	R	NA	R	1	-
141	PI 576796	MG 18268	Algeria	Landrace	125	170	NA	NA	544.444	0.715039	MS	849.383	0.55796	MR	MS	R	NA	R	1	-
142	PI 576807	1015	Algeria	Landrace	115	140	NA	NA	597.531	0.784759	MS	1088.89	0.715292	MS	MR	MR	NA	R	3	-
143	PI 470873	MG 18024	Algeria	Landrace	150	160	NA	NA	501.235	0.658289	MR	1104.94	0.725835	MS	R	R	NA	R	3	-
144	PI 470874	MG 18025	Algeria	Landrace	150	165	NA	NA	497.531	0.653425	MR	1112.96	0.731106	MS	MR	R	NA	R	3	-
145	PI 306643	D 117	France	Breeding material	125	135	3	MR	722.222	0.94852	S	1218.52	0.800446	MS	MR	R	R	R	3	-
146	PI 306647	D 211	France	Breeding material	115	160	3	MR	696.296	0.914471	S	1045.68	0.686908	MR	MR	R	MR	R	3	-
147	PI 306653	F7 2008-1	France	Breeding material	105	125	3	MR	362.963	0.476692	R	797.531	0.523899	MR	R	R	R	R	1	-
148	PI 306654	F8-3012-1	France	Breeding material	110	145	1	R	356.79	0.468585	R	928.395	0.609864	MR	R	R	R	R	1	-
149	PI 306655	F8-6172-1	France	Breeding material	105	135	1	R	407.407	0.535063	MR	888.889	0.583912	MR	R	R	R	R	1	-
150	PI 428542	Kidur	France	Cultivar	85	85	4	MS	771.605	1.01338	S	1541.98	1.01293	S	S	S	MR	S	2	1
151	CItr 12452	Capelli 38	Italy	Cultivar	140	170	5	S	840.741	1.10418	S	1560.49	1.02509	S	R	R	R	R	3	2
152	CItr 15096	Vallega Zittelli 482	Italy	Breeding material	135	145	4	MS	654.321	0.859343	MS	964.815	0.633788	MR	R	R	MR	R	3	-
153	CItr 15097	Vallega Zittelli 483	Italy	Breeding material	125	160	4	MS	422.222	0.55452	MR	1116.67	0.733539	MS	S	MR	R	R	1	-
154	CItr 15098	Vallega Zittelli 484	Italy	Breeding material	130	160	5	S	529.63	0.695582	MR	975.309	0.640681	MR	MS	R	MR	MR	3	-
155	CItr 15099	Vallega Zittelli 485	Italy	Breeding material	140	165	5	S	656.79	0.862586	MS	1032.1	0.677987	MR	MR	R	S	MR	3	-
156	CItr 15100	Vallega Zittelli 486	Italy	Breeding material	135	165	5	S	401.235	0.526956	MR	1156.17	0.759491	MS	MR	R	MS	R	1	-
157	CItr 15101	Vallega Zittelli 487	Italy	Breeding material	125	145	4	MS	564.198	0.740981	MS	1086.42	0.71367	MS	R	R	R	R	3	-
158	CItr 15104	Vallega Zittelli 490	Italy	Breeding material	105	140	NA	NA	541.975	0.711796	MS	951.852	0.625272	MR	R	R	NA	MR	1	-
159	CItr 15105	Vallega Zittelli 491	Italy	Breeding material	120	150	NA	NA	498.765	0.655047	MR	951.852	0.625272	MR	R	R	NA	R	1	-
160	CItr 15108	Giorgio 331	Italy	Cultivar	135	155	3	MR	601.235	0.789623	MS	1193.21	0.783821	MS	MR	R	MR	R	3	-
161	CItr 15109	Giorgio 380	Italy	Cultivar	90	90	5	S	660.494	0.86745	MS	1379.01	0.905875	S	MR	MS	MR	R	2	-
162	CItr 15112	Giorgio 448	Italy	Cultivar	70	85	1	R	802.469	1.05391	S	1567.9	1.02996	S	MR	MS	R	R	2	1
163	CItr 15113	Giorgio 450	Italy	Cultivar	70	90	4	MS	771.605	1.01338	S	1567.9	1.02996	S	MS	S	R	R	2	1
164	CItr 15115	Gerardo 464	Italy	Cultivar	75	75	5	S	753.086	0.989056	S	1737.04	1.14106	S	S	S	MS	MR	2	1
165	CItr 15117	Gerardo 472	Italy	Cultivar	90	85	4	MS	429.63	0.564248	MR	1417.28	0.931015	S	R	MS	R	MR	2	-
166	CItr 15118	Gerardo 480	Italy	Cultivar	70	95	3	MR	719.753	0.945278	S	1560.49	1.02509	S	MR	S	R	R	2	1
167	CItr 15119	Gerardo 481	Italy	Cultivar	80	105	NA	NA	322.222	0.423186	R	1370.37	0.900198	S	MR	S	NA	R	2	1
168	CItr 15147	Valaniene	Italy	Cultivar	75	110	NA	NA	528.395	0.69396	MR	1441.98	0.947235	S	S	MS	NA	MR	2	-
169	CItr 15148	Giorgio 317	Italy	Cultivar	80	150	4	MS	790.123	1.0377	S	1069.14	0.702316	MS	MS	S	MR	S	2	-
170	CItr 15149	Giorgio 324	Italy	Cultivar	70	125	5	S	790.123	1.0377	S	1456.79	0.956967	S	MS	S	MR	S	2	1
171	CItr 15150	Giorgio 360	Italy	Cultivar	75	95	4	MS	780.247	1.02473	S	1430.86	0.939936	S	MS	MR	MS	S	2	1
172	CItr 15169	Sincape 9	Italy	Cultivar	95	115	4	MS	916.049	1.20308	S	1435.19	0.942775	S	MS	MR	R	MR	2	1
173	CItr 15214	Giorgio 298	Italy	Cultivar	70	85	NA	NA	711.111	0.933928	S	1435.19	0.942775	S	R	MS	NA	R	2	1
174	CItr 15216	Giorgio 445	Italy	Cultivar	75	100	3	MR	696.296	0.914471	S	1088.89	0.715292	MS	MR	MR	R	MS	2	-
175	CItr 15218	Giorgio 449	Italy	Cultivar	60	95	4	MS	745.679	0.979327	S	1524.69	1.00157	S	MS	S	R	S	2	1
176	CItr 15251	Giorgio 328	Italy	Cultivar	125	150	4	MS	562.963	0.73936	MS	1413.58	0.928582	S	MR	MR	R	MR	3	-
177	CItr 15254	Giorgio 454	Italy	Cultivar	75	90	3	MR	722.222	0.94852	S	1456.79	0.956967	S	MR	MS	R	R	2	1
178	CItr 15257	Gerardo 516	Italy	Cultivar	110	115	NA	NA	465.432	0.611269	MR	1143.21	0.750976	MS	MR	MS	NA	MS	2	-
179	CItr 15258	Gerardo 517	Italy	Cultivar	120	150	NA	NA	623.457	0.818808	MS	1101.85	0.723808	MS	MR	MR	NA	MR	3	-
180	CItr 15260	Vallega Zittelli 456	Italy	Breeding material	140	150	2	R	483.951	0.63559	MR	906.173	0.595266	MR	MR	MR	R	MS	1	-
181	CItr 15263	Vallega Zittelli 459	Italy	Breeding material	115	145	4	MS	601.235	0.789623	MS	925.926	0.608242	MR	S	MR	MR	R	3	-
182	CItr 15277	Tonus	Italy	Unknown improvement status	140	155	NA	NA	607.407	0.79773	MS	980.247	0.643925	MR	S	MR	NA	R	3	-
183	PI 94732	452	Italy	Landrace	120	135	NA	NA	516.049	0.677746	MR	1172.84	0.770439	MS	R	R	NA	R	3	-
184	PI 157921	Aziziah	Italy	Cultivar	105	125	NA	NA	565.432	0.742602	MS	1181.48	0.776116	MS	MR	R	NA	R	2	-
185	PI 157950	13892C	Italy	Unknown improvement status	135	160	4	MS	703.704	0.924199	S	1034.57	0.679609	MR	R	R	R	R	3	-
186	PI 157954	Francesa	Italy	Landrace	145	170	3	MR	730.864	0.95987	S	777.778	0.510923	MR	R	R	R	R	3	-
187	PI 157961	Bidi	Italy	Landrace	140	130	1	R	390.123	0.512363	MR	555.556	0.364945	R	R	R	R	R	1	-
188	PI 157965	Trentino	Italy	Cultivar	155	155	3	MR	454.321	0.596676	MR	798.765	0.52471	MR	R	R	R	R	1	-
189	PI 157967	Tunisina	Italy	Unknown improvement status	125	135	0	R	390.123	0.512363	MR	723.457	0.475239	R	MR	R	R	R	1	-
190	PI 157969	Farro Lungo	Italy	Landrace	125	135	4	MS	467.901	0.614512	MR	816.049	0.536064	MR	R	R	R	R	1	-
191	PI 157978	Ruscia	Italy	Landrace	110	145	5	S	523.457	0.687475	MR	1000	0.656901	MR	R	R	R	R	1	-
192	PI 157982	Scorsonera	Italy	Landrace	120	110	4	MS	622.222	0.817187	MS	1083.95	0.712048	MS	R	R	R	R	2	-
193	PI 157984	Bufala Rossa Lunga	Italy	Landrace	120	150	4	MS	734.568	0.964734	S	871.605	0.572558	MR	R	R	R	R	3	-
194	PI 174621	Douro Boukowo	France	Unknown improvement status	135	165	4	MS	581.481	0.763681	MS	995.062	0.653657	MR	R	R	R	R	3	-
195	PI 174662	Iumillo	France	Unknown improvement status	135	165	3	MR	623.457	0.818808	MS	871.605	0.572558	MR	MR	R	R	R	3	-
196	PI 231361	Brottu	Italy	Landrace	135	165	5	S	523.457	0.687475	MR	1025.93	0.673932	MR	R	R	R	R	3	-
197	PI 231363	Civitella	Italy	Landrace	125	155	4	MS	553.086	0.726388	MS	914.815	0.600943	MR	MS	R	R	R	1	-
198	PI 231380	Saragolla	Italy	Landrace	150	180	4	MS	607.407	0.79773	MS	803.704	0.527954	MR	R	R	R	R	3	-
199	PI 232815	San Giorgio	Italy	Cultivar	170	175	3	MR	340.741	0.447507	R	812.963	0.534036	MR	R	R	R	R	1	-
200	PI 264942	22a	Italy	Landrace	115	155	4	MS	703.704	0.924199	S	947.531	0.622434	MR	R	R	R	R	3	-
201	PI 264945	1061	Italy	Landrace	120	120	3	MR	479.012	0.629104	MR	1124.69	0.738811	MS	MS	MS	MR	R	2	-
202	PI 264950	Pavone	Italy	Landrace	145	140	5	S	820.988	1.07823	S	1530.25	1.00522	S	R	R	MR	R	3	2
203	PI 264955	Scorzonora	Italy	Unknown improvement status	135	135	4	MS	530.864	0.697203	MR	945.679	0.621217	MR	R	R	R	R	1	-
204	PI 264956	Regina	Italy	Cultivar	170	155	3	MR	632.099	0.830158	MS	1107.41	0.727457	MS	R	R	R	R	3	-
205	PI 322736	Maliani 4B	Italy	Breeding material	150	140	4	MS	722.222	0.94852	S	984.568	0.646764	MR	R	R	R	R	3	-
206	PI 322737	Maliani 5B	Italy	Breeding material	120	120	3	MR	400	0.525334	MR	655.556	0.430635	R	R	R	R	R	1	-
207	PI 322740	Maliani 11C	Italy	Breeding material	110	125	3	MR	400	0.525334	MR	871.605	0.572558	MR	R	R	R	R	1	-
208	PI 322741	Maliani 12D	Italy	Breeding material	115	125	4	MS	587.654	0.771788	MS	1172.84	0.770439	MS	R	R	R	R	2	-
209	PI 352417	Garigliano	Italy	Cultivar	125	135	4	MS	601.235	0.789623	MS	984.568	0.646764	MR	R	R	R	R	3	-
210	PI 352418	Sabaudia	Italy	Unknown improvement status	140	170	3	MR	523.457	0.687475	MR	964.815	0.633788	MR	R	R	R	R	3	-
211	PI 352430	Capeiti 8	Italy	Cultivar	150	155	0	R	617.284	0.810701	MS	688.889	0.452532	R	R	R	R	R	1	-
212	PI 352462	Maliani 17	Italy	Cultivar	90	115	3	MR	490.123	0.643697	MR	1076.54	0.707182	MS	R	R	R	R	2	-
213	PI 352464	Lez	France	Cultivar	120	120	4	MS	598.765	0.78638	MS	1150.62	0.755842	MS	R	R	R	R	2	-
214	PI 362226	Agathe	France	Cultivar	140	160	4	MS	725.926	0.953385	S	1400.62	0.920067	S	R	R	R	R	3	2
215	PI 367207	Valgerardo	Italy	Breeding material	150	165	4	MS	469.136	0.616133	MR	1434.57	0.942369	S	R	R	R	R	3	-
216	PI 367210	Gerardo 522	Italy	Breeding material	90	105	1	R	586.42	0.770166	MS	1175.31	0.772061	MS	MS	MS	MR	MS	2	-
217	PI 367211	Geraardo 562	Italy	Breeding material	90	100	1	R	551.852	0.724767	MS	1407.41	0.924527	S	MS	MS	R	MR	2	-
218	PI 367214	Gerardo 589	Italy	Breeding material	95	90	2	R	822.222	1.07985	S	1491.36	0.979675	S	MS	MR	R	MR	2	1
219	PI 367217	Gerardo 612	Italy	Breeding material	85	100	3	MR	681.481	0.895014	MS	1576.54	1.03563	S	MS	MR	MR	MR	2	-
220	PI 367218	Gerardo 616	Italy	Breeding material	80	95	3	MR	523.457	0.687475	MR	1404.32	0.9225	S	MS	MR	MR	MR	2	-
221	PI 367219	Gerardo 618	Italy	Breeding material	75	95	3	MR	559.259	0.734495	MS	1400	0.919661	S	MS	MR	R	R	2	-
222	PI 367222	Gerardo 622	Italy	Breeding material	85	100	4	MS	577.778	0.758816	MS	1456.79	0.956967	S	R	MR	MR	R	2	-
223	PI 367225	Valtarquinio	Italy	Breeding material	75	160	NA	NA	637.037	0.836644	MS	1219.75	0.801257	MS	R	MR	NA	MR	2	-
224	PI 367226	Giorgio 446	Italy	Breeding material	75	110	NA	NA	439.506	0.577219	MR	1111.11	0.72989	MS	R	MR	NA	R	2	-
225	PI 367228	Giorgio 449	Italy	Breeding material	75	105	NA	NA	617.284	0.810701	MS	1569.14	1.03077	S	MS	MS	NA	R	2	-
226	PI 367230	Giorgio 454	Italy	Breeding material	75	85	NA	NA	379.012	0.497771	R	1441.98	0.947235	S	MS	MS	NA	R	2	1
227	PI 367231	Valfiora	Italy	Breeding material	75	90	NA	NA	556.79	0.731253	MS	1524.69	1.00157	S	MS	MS	NA	R	2	-
228	PI 367233	Giorgio 613	Italy	Breeding material	80	100	4	MS	562.963	0.73936	MS	1456.79	0.956967	S	MR	MR	R	MR	2	-
229	PI 367234	Giorgio 614	Italy	Breeding material	80	135	4	MS	771.605	1.01338	S	1538.27	1.01049	S	MR	MR	R	MS	2	1
230	PI 367237	Giorgio 621	Italy	Breeding material	80	90	NA	NA	703.704	0.924199	S	1456.79	0.956967	S	MS	MS	NA	MR	2	1
231	PI 370751	Capeiti Liguleless Mutant	Italy	Genetic material	125	145	3	MR	438.272	0.575598	MR	729.63	0.479294	R	MR	R	MR	R	1	-
232	PI 370752	Ga B 125	Italy	Genetic material	130	140	3	MR	632.099	0.830158	MS	780.247	0.512545	MR	MS	MR	MR	R	3	-
233	PI 371655	Durtal	France	Cultivar	75	125	NA	NA	607.407	0.79773	MS	933.951	0.613513	MR	R	R	NA	R	2	-
234	PI 415177	Valnova	Italy	Cultivar	85	100	NA	NA	525.926	0.690717	MR	971.605	0.638248	MR	MS	MS	NA	MR	2	-
235	PI 470759	MG 4469	Italy	Landrace	100	135	1	R	562.963	0.73936	MS	1006.79	0.661361	MR	MS	MR	R	R	2	-
236	PI 470760	MG 4470	Italy	Landrace	150	170	1	R	586.42	0.770166	MS	871.605	0.572558	MR	MR	R	R	R	3	-
237	PI 470761	MG 4471	Italy	Landrace	110	120	3	MR	617.284	0.810701	MS	1422.22	0.934259	S	R	R	R	R	2	-
238	PI 470762	MG 4472	Italy	Landrace	100	120	4	MS	611.111	0.802594	MS	1435.19	0.942775	S	MS	R	R	R	2	-
239	PI 470764	MG 4474	Italy	Landrace	135	165	3	MR	586.42	0.770166	MS	823.457	0.54093	MR	R	R	R	R	3	-
240	PI 470765	MG 4475	Italy	Landrace	115	130	4	MS	753.086	0.989056	S	1229.63	0.807745	MS	MS	R	R	R	2	-
241	PI 470766	MG 4476	Italy	Landrace	130	135	5	S	822.222	1.07985	S	1069.14	0.702316	MS	MR	R	R	R	3	-
242	PI 470767	MG 4477	Italy	Landrace	105	135	4	MS	716.049	0.940413	S	1116.67	0.733539	MS	MR	R	R	R	2	-
243	PI 470768	MG 4478	Italy	Landrace	135	140	3	MR	465.432	0.611269	MR	880.247	0.578235	MR	MR	R	R	R	1	-
244	PI 470769	MG 4479	Italy	Landrace	135	150	2	R	598.765	0.78638	MS	1069.14	0.702316	MS	R	R	R	R	3	-
245	PI 470771	MG 4481	Italy	Landrace	120	175	2	R	446.914	0.586948	MR	1107.41	0.727457	MS	R	R	R	R	1	-
246	PI 470772	MG 4482	Italy	Landrace	145	175	1	R	451.852	0.593433	MR	897.531	0.589589	MR	R	R	R	R	1	-
247	PI 470774	MG 4484	Italy	Landrace	150	175	1	R	414.815	0.544791	MR	829.63	0.544985	MR	R	R	R	R	1	-
248	PI 470775	MG 4485	Italy	Landrace	140	175	4	MS	381.481	0.501013	MR	969.136	0.636626	MR	R	R	R	R	1	-
249	PI 470776	MG 4486	Italy	Landrace	145	155	4	MS	392.593	0.515606	MR	1124.07	0.738405	MS	R	R	MR	R	1	-
250	PI 470777	MG 4487	Italy	Landrace	140	155	3	MR	395.062	0.518849	MR	897.531	0.589589	MR	R	R	R	R	1	-
251	PI 470820	MG 17964	Algeria	Landrace	150	165	3	MR	483.951	0.63559	MR	897.531	0.589589	MR	MR	MR	R	R	1	-
252	PI 503555	Icaro	Italy	Cultivar	105	145	4	MS	601.235	0.789623	MS	1069.14	0.702316	MS	MR	R	R	R	3	-
253	PI 520274	V 910	Italy	Breeding material	110	120	3	MR	918.519	1.20632	S	1551.85	1.01941	S	R	MR	R	R	2	1
254	PI 584655	V. 7051	Italy	Breeding material	110	150	4	MS	676.543	0.888529	MS	1025.93	0.673932	MR	MS	R	R	R	3	-
255	PI 584656	V. 9104	Italy	Breeding material	120	160	4	MS	459.259	0.603162	MR	877.778	0.576613	MR	R	R	R	R	1	-
256	PI 593000	V. 40113A	Italy	Breeding material	90	100	3	MR	753.086	0.989056	S	1408.02	0.924933	S	MS	S	MR	R	2	1
257	PI 593001	V. 40113B	Italy	Breeding material	75	85	3	MR	548.148	0.719903	MS	1459.88	0.958994	S	MS	S	MR	R	2	-
258	PI 593005	V. 433	Italy	Breeding material	130	140	3	MR	343.21	0.45075	R	651.852	0.428202	R	R	R	R	R	1	3
259	PI 593006	V. 453	Italy	Breeding material	135	170	3	MR	392.593	0.515606	MR	696.914	0.457803	R	R	R	R	R	1	-
260	PI 596597	Near Isogenic: Awnless	Italy	Genetic material	100	140	2	R	443.21	0.582084	MR	1155.56	0.759086	MS	R	R	R	R	2	-
261	PI 596598	Near Isogenic: Awned	Italy	Genetic material	95	105	1	R	385.185	0.505878	MR	848.148	0.557149	MR	R	R	R	R	2	-
262	PI 596599	Near Isogenic: Awnless	Italy	Genetic material	105	95	1	R	439.506	0.577219	MR	867.901	0.570125	MR	R	R	R	R	2	-
263	PI 596600	Near Isogenic: Awned	Italy	Genetic material	105	110	0	R	353.086	0.463721	R	719.753	0.472807	R	R	R	R	R	1	3
264	PI 596602	Near Isogenic: Awned	Italy	Genetic material	95	100	4	MS	414.815	0.544791	MR	929.63	0.610675	MR	R	R	R	R	2	-
265	PI 596604	Near Isogenic: Awned	Italy	Genetic material	135	115	1	R	214.815	0.282124	R	819.753	0.538497	MR	R	R	R	R	1	-
266	PI 596605	Near Isogenic: Awnless	Italy	Genetic material	140	155	4	MS	380.247	0.499392	R	854.321	0.561204	MR	R	R	R	R	1	-
267	PI 596608	Near Isogenic: Awned	Italy	Genetic material	100	110	3	MR	365.432	0.479935	R	784.568	0.515383	MR	R	R	R	R	1	-
268	PI 596609	Near Isogenic: Awnless	Italy	Genetic material	100	145	3	MR	408.642	0.536684	MR	922.222	0.605809	MR	R	R	R	R	1	-
269	PI 596610	Near Isogenic: Awned	Italy	Genetic material	95	115	NA	NA	346.914	0.455614	R	867.901	0.570125	MR	R	R	NA	R	1	-
270	PI 596612	Near Isogenic: Awned	Italy	Genetic material	120	115	4	MS	461.728	0.606405	MR	719.753	0.472807	R	R	R	R	R	1	-
271	PI 596613	V. 966093	Italy	Breeding material	115	120	4	MS	281.481	0.36968	R	1007.41	0.661767	MR	R	R	R	R	1	-
272	PI 596614	V. 965936	Italy	Breeding material	120	115	3	MR	392.593	0.515606	MR	854.321	0.561204	MR	R	R	R	R	1	-
273	PI 596619	V. 966691	Italy	Breeding material	120	140	4	MS	118.519	0.155655	R	790.123	0.519033	MR	R	R	R	R	1	-
274	PI 596620	V. 966527	Italy	Breeding material	125	120	3	MR	118.519	0.155655	R	851.852	0.559582	MR	R	R	R	R	1	-
275	PI 596621	V. 967136	Italy	Breeding material	120	115	4	MS	365.432	0.479935	R	877.778	0.576613	MR	R	R	R	R	1	-
276	PI 596622	V. 967291	Italy	Breeding material	115	165	4	MS	427.16	0.561005	MR	766.667	0.503624	MR	R	R	R	R	1	-
277	PI 367208	Gerardo 513	Italy	Breeding material	140	145	3	MR	623.457	0.818808	MS	1237.65	0.813016	MS	R	MR	R	R	3	-
278	PI 470878	MG 18029	Algeria	Landrace	155	120	4	MS	681.481	0.895014	MS	1219.75	0.801257	MS	R	R	MR	R	3	-
279	PI 470871	MG 18020	Algeria	Landrace	105	145	NA	NA	681.481	0.895014	MS	1124.07	0.738405	MS	R	R	NA	R	3	-
280	PI 56239	Lobeiro	Portugal	Landrace	115	140	3	MR	451.852	0.593433	MR	685.185	0.450099	R	R	R	R	R	1	-
281	PI 56241	Vermelejoilo	Portugal	Landrace	140	175	3	MR	277.778	0.364816	R	770.37	0.506057	MR	R	R	R	R	1	-
282	PI 56242	Amarello de Barba Preta	Portugal	Landrace	125	155	3	MR	220.988	0.290231	R	703.704	0.462264	R	R	R	R	R	1	3
283	PI 56243	Anafil	Portugal	Landrace	135	170	0	R	419.753	0.551277	MR	518.519	0.340615	R	R	R	R	R	1	-
284	PI 56244	Aza de Corvo	Portugal	Landrace	125	145	1	R	365.432	0.479935	R	825.926	0.542552	MR	R	R	R	R	1	-
285	PI 56246	Jarardo	Portugal	Landrace	115	150	2	R	237.037	0.311309	R	518.519	0.340615	R	R	R	R	R	1	3
286	PI 56247	Marquez	Portugal	Landrace	140	140	3	MR	285.185	0.374544	R	688.889	0.452532	R	R	R	R	R	1	3
287	PI 56248	Monjil	Portugal	Landrace	125	110	2	R	440.741	0.578841	MR	694.444	0.456181	R	R	R	R	R	1	-
288	PI 56249	Mourisco	Portugal	Landrace	130	145	3	MR	332.099	0.436157	R	719.753	0.472807	R	R	R	R	R	1	3
289	PI 56250	Pombinho	Portugal	Landrace	130	155	3	MR	285.185	0.374544	R	629.63	0.413604	R	R	R	R	R	1	3
290	PI 56251	Raspinegro	Portugal	Landrace	135	150	3	MR	404.938	0.53182	MR	871.605	0.572558	MR	R	R	R	R	1	-
291	PI 56253	Vermelho Fino	Portugal	Landrace	145	170	3	MR	401.235	0.526956	MR	871.605	0.572558	MR	R	R	R	R	1	-
292	PI 56254	Durazio Rigo	Portugal	Landrace	135	170	1	R	376.543	0.494528	R	665.432	0.437123	R	MR	R	R	R	1	3
293	PI 56255	Durazio Mollor	Portugal	Landrace	120	175	1	R	286.42	0.376165	R	837.037	0.54985	MR	MS	R	R	R	1	-
294	PI 56256	Tremez Preto	Portugal	Landrace	110	155	1	R	401.235	0.526956	MR	670.37	0.440367	R	MR	R	R	R	1	-
295	PI 56258	Tremez Molle	Portugal	Landrace	115	130	4	MS	586.42	0.770166	MS	945.679	0.621217	MR	MR	R	MR	R	3	-
296	PI 56259	CItr 7068	Portugal	Breeding material	155	170	3	MR	508.642	0.668018	MR	1086.42	0.71367	MS	R	R	R	R	3	-
297	PI 56264	Alexandre	Portugal	Landrace	150	155	2	R	375.309	0.492906	R	945.679	0.621217	MR	R	R	R	R	1	-
298	PI 94721	429	Portugal	Landrace	125	130	1	R	351.852	0.4621	R	574.074	0.37711	R	R	R	R	R	1	3
299	PI 94728	442	Portugal	Landrace	135	165	1	R	516.049	0.677746	MR	1025.93	0.673932	MR	R	R	R	R	3	-
300	PI 134906	2847	Portugal	Landrace	95	110	4	MS	611.111	0.802594	MS	1456.79	0.956967	S	R	R	MS	MR	2	-
301	PI 134907	2850	Portugal	Landrace	130	135	3	MR	580.247	0.762059	MS	1439.51	0.945613	S	MS	R	MS	R	3	-
302	PI 134908	2851	Portugal	Landrace	140	120	3	MR	688.889	0.904743	S	1237.65	0.813016	MS	MS	R	R	R	3	-
303	PI 134910	2912	Portugal	Landrace	145	140	1	R	527.16	0.692339	MR	749.383	0.49227	R	R	R	R	R	1	-
304	PI 134911	2915	Portugal	Landrace	125	140	4	MS	622.222	0.817187	MS	1120.37	0.735972	MS	R	R	R	R	3	-
305	PI 134913	2884	Portugal	Landrace	130	140	4	MS	567.901	0.745845	MS	871.605	0.572558	MR	R	R	R	R	1	-
306	PI 134914	2917	Portugal	Landrace	150	165	3	MR	432.099	0.567491	MR	925.926	0.608242	MR	R	R	R	R	1	-
307	PI 134915	2924	Portugal	Landrace	155	155	3	MR	465.432	0.611269	MR	823.457	0.54093	MR	R	R	R	R	1	-
308	PI 134916	2927	Portugal	Landrace	135	140	2	R	570.37	0.749088	MS	960.494	0.630949	MR	MR	R	R	R	3	-
309	PI 134917	2880	Portugal	Landrace	160	155	4	MS	623.457	0.818808	MS	995.062	0.653657	MR	R	R	R	R	3	-
310	PI 134918	2882	Portugal	Landrace	145	165	4	MS	612.346	0.804216	MS	809.877	0.532009	MR	R	R	R	R	3	-
311	PI 134919	2898	Portugal	Landrace	135	140	4	MS	588.889	0.773409	MS	749.383	0.49227	R	R	R	R	R	1	-
312	PI 134920	2890	Portugal	Landrace	140	165	3	MR	604.938	0.794487	MS	803.704	0.527954	MR	R	R	R	R	3	-
313	PI 134921	2869	Portugal	Landrace	165	165	3	MR	725.926	0.953385	S	928.395	0.609864	MR	R	R	R	R	3	-
314	PI 134922	2854	Portugal	Landrace	155	150	3	MR	520.988	0.684232	MR	1086.42	0.71367	MS	R	R	R	R	3	-
315	PI 134923	2858	Portugal	Landrace	140	160	4	MS	592.593	0.778273	MS	940.741	0.617974	MR	R	R	R	R	3	-
316	PI 134925	2837	Portugal	Landrace	135	150	3	MR	419.753	0.551277	MR	629.63	0.413604	R	R	R	R	R	1	-
317	PI 134926	2928	Portugal	Landrace	155	180	1	R	377.778	0.496149	R	797.531	0.523899	MR	R	R	R	R	1	-
318	PI 134927	2929	Portugal	Landrace	125	140	3	MR	459.259	0.603162	MR	995.062	0.653657	MR	R	R	R	R	1	-
319	PI 134928	2930	Portugal	Landrace	135	160	3	MR	237.037	0.311309	R	871.605	0.572558	MR	R	R	R	R	1	-
320	PI 134931	2906	Portugal	Landrace	130	160	3	MR	379.012	0.497771	R	836.42	0.549445	MR	R	R	R	R	1	-
321	PI 134932	2909	Portugal	Landrace	125	160	3	MR	335.802	0.441021	R	829.63	0.544985	MR	R	R	R	R	1	-
322	PI 134933	2870	Portugal	Landrace	125	135	3	MR	402.469	0.528577	MR	1100	0.722591	MS	R	R	R	R	1	-
323	PI 134934	2871	Portugal	Landrace	100	150	4	MS	311.111	0.408593	R	1156.17	0.759491	MS	R	R	R	R	1	-
324	PI 134935	2874	Portugal	Landrace	110	125	1	R	301.235	0.395622	R	1241.98	0.815855	MS	R	R	R	R	2	-
325	PI 134936	2875	Portugal	Landrace	135	155	1	R	459.259	0.603162	MR	919.753	0.604187	MR	R	R	R	R	1	-
326	PI 134938	2893	Portugal	Landrace	145	150	4	MS	469.136	0.616133	MR	1000	0.656901	MR	R	R	R	R	1	-
327	PI 134939	2886	Portugal	Landrace	145	135	1	R	456.79	0.599919	MR	759.259	0.498758	R	R	R	R	R	1	-
328	PI 134940	2887	Portugal	Landrace	140	130	2	R	659.259	0.865829	MS	980.864	0.644331	MR	R	R	R	R	3	-
329	PI 134941	2888	Portugal	Landrace	145	160	1	R	401.235	0.526956	MR	919.753	0.604187	MR	R	R	R	R	1	-
330	PI 134942	2860	Portugal	Landrace	110	125	3	MR	533.333	0.700446	MS	877.778	0.576613	MR	R	R	R	R	1	-
331	PI 134943	2863	Portugal	Landrace	100	155	1	R	469.136	0.616133	MR	867.901	0.570125	MR	R	R	R	R	1	-
332	PI 134944	2865	Portugal	Landrace	150	150	2	R	511.111	0.671261	MR	945.679	0.621217	MR	R	R	R	R	1	-
333	PI 134950	Iodurum	Portugal	Landrace	125	155	1	R	548.148	0.719903	MS	1224.69	0.804501	MS	R	R	R	R	3	-
334	PI 134958	Nigrobarbatum	Portugal	Landrace	150	155	1	R	318.519	0.418322	R	1081.48	0.710426	MS	R	R	R	R	1	-
335	PI 184527	Raspinegro	Portugal	Landrace	115	160	3	MR	296.296	0.389137	R	777.778	0.510923	MR	R	R	R	R	1	-
336	PI 184542	Preto Amarelo	Portugal	Landrace	140	165	2	R	466.667	0.61289	MR	1107.41	0.727457	MS	R	R	R	R	3	-
337	PI 184544	Hibrido Natural Rod 26	Portugal	Unknown improvement status	145	145	4	MS	360.494	0.47345	R	1218.52	0.800446	MS	R	R	R	R	1	-
338	PI 184545	Hibrido Natural Rod 37	Portugal	Unknown improvement status	130	140	3	MR	665.432	0.873936	MS	1218.52	0.800446	MS	R	R	R	R	3	-
339	PI 184643	Mourisco Preto de Grao Escure	Portugal	Landrace	125	135	4	MS	579.012	0.760438	MS	1000	0.656901	MR	R	R	R	R	3	-
340	PI 184645	Novo	Portugal	Landrace	160	170	3	MR	487.654	0.640454	MR	907.407	0.596077	MR	R	R	R	R	1	-
341	PI 185187	Vermeleijoilo	Portugal	Landrace	145	160	4	MS	496.296	0.651804	MR	1160.49	0.76233	MS	R	R	R	R	3	-
342	PI 185410	Perdaleiro	Portugal	Unknown improvement status	130	145	3	MR	555.556	0.729631	MS	719.753	0.472807	R	R	R	R	R	1	-
343	PI 185721	Branco	Portugal	Landrace	145	150	4	MS	404.938	0.53182	MR	703.704	0.462264	R	R	R	R	R	1	-
344	PI 185727	Rubiao	Portugal	Landrace	160	155	1	R	255.556	0.33563	R	797.531	0.523899	MR	R	R	R	R	1	-
345	PI 185729	Alentejo	Portugal	Landrace	155	145	3	MR	474.074	0.622619	MR	725.309	0.476456	R	R	R	R	R	1	-
346	PI 185730	Sicilio	Portugal	Landrace	155	155	3	MR	459.259	0.603162	MR	729.63	0.479294	R	R	R	R	R	1	-
347	PI 185736	Candeal	Portugal	Landrace	165	165	4	MS	377.778	0.496149	R	1076.54	0.707182	MS	R	R	R	R	1	-
348	PI 185737	Lobeiro	Portugal	Landrace	160	150	4	MS	419.753	0.551277	MR	925.926	0.608242	MR	R	R	R	R	1	-
349	PI 185740	Candeal de Grao Escuro	Portugal	Landrace	155	160	3	MR	456.79	0.599919	MR	871.605	0.572558	MR	R	R	R	R	1	-
350	PI 185742	Tremez Rijo	Portugal	Landrace	130	135	3	MR	508.642	0.668018	MR	871.605	0.572558	MR	R	R	R	R	1	-
351	PI 185743	Durazio Rijo Glabro	Portugal	Landrace	145	135	3	MR	327.16	0.429672	R	780.247	0.512545	MR	R	R	R	R	1	-
352	PI 185745	Durazio Molar Glabro	Portugal	Landrace	110	115	3	MR	376.543	0.494528	R	1443.21	0.948046	S	MR	R	R	R	2	1
353	PI 185746	Pragana Preta	Portugal	Landrace	125	150	3	MR	600	0.788002	MS	1081.48	0.710426	MS	R	R	R	R	3	-
354	PI 185747	Santa Marta	Portugal	Landrace	135	155	4	MS	451.852	0.593433	MR	877.778	0.576613	MR	R	R	R	R	1	-
355	PI 185749	Vermelejoilo	Portugal	Landrace	150	160	4	MS	220.988	0.290231	R	877.778	0.576613	MR	R	R	R	R	1	-
356	PI 185757	Mourisco Preto de Grao Escuro	Portugal	Landrace	120	145	3	MR	340.741	0.447507	R	797.531	0.523899	MR	R	R	R	R	1	-
357	PI 185758	Tremez Preto	Portugal	Landrace	135	155	2	R	381.481	0.501013	MR	797.531	0.523899	MR	R	R	R	R	1	-
358	PI 185759	Amarelo de Barba Preta	Portugal	Landrace	130	150	1	R	370.37	0.486421	R	1101.23	0.723402	MS	R	R	R	R	1	-
359	PI 185761	Durazio Rijo	Portugal	Landrace	135	150	3	MR	296.296	0.389137	R	897.531	0.589589	MR	MR	R	R	R	1	-
360	PI 185764	Durazio Molar	Portugal	Landrace	130	135	3	MR	440.741	0.578841	MR	959.259	0.630138	MR	MR	R	R	R	1	-
361	PI 185768	Raposinho	Portugal	Landrace	135	135	3	MR	527.16	0.692339	MR	1107.41	0.727457	MS	R	R	R	R	3	-
362	PI 185772	Gigantil	Portugal	Landrace	130	155	1	R	401.235	0.526956	MR	1014.81	0.666633	MR	R	R	R	R	1	-
363	PI 190983	Adjini	Spain	Landrace	160	175	1	R	376.543	0.494528	R	971.605	0.638248	MR	R	R	R	R	1	-
364	PI 191540	Anca	Portugal	Unknown improvement status	145	145	2	R	708.642	0.930685	S	1194.44	0.784632	MS	R	R	R	R	3	-
365	PI 191623	HN ROD 30 13775	Portugal	Unknown improvement status	135	140	3	MR	456.79	0.599919	MR	1100	0.722591	MS	MS	R	R	R	1	-
366	PI 191626	H 22 C 13378	Portugal	Unknown improvement status	120	115	1	R	469.136	0.616133	MR	1208.64	0.793958	MS	MR	R	R	R	2	-
367	PI 191627	HN ROD 42 14865	Portugal	Unknown improvement status	115	110	3	MR	659.259	0.865829	MS	1335.8	0.87749	MS	MS	R	R	R	2	-
368	PI 191629	HN ROD 48 14871	Portugal	Unknown improvement status	130	130	3	MR	296.296	0.389137	R	933.333	0.613108	MR	MR	R	R	R	1	-
369	PI 191632	HND 12444	Portugal	Unknown improvement status	150	155	3	MR	490.123	0.643697	MR	666.049	0.437529	R	R	R	R	R	1	-
370	PI 191633	HN ROD 52 14875	Portugal	Unknown improvement status	145	135	1	R	512.346	0.672882	MR	967.901	0.635815	MR	R	R	R	R	1	-
371	PI 191640	Javardo Glauco	Portugal	Landrace	150	150	3	MR	538.272	0.706931	MS	1054.32	0.692585	MR	R	R	R	R	3	-
372	PI 191655	Espanhol	Portugal	Landrace	155	155	3	MR	381.481	0.501013	MR	951.852	0.625272	MR	R	R	R	R	1	-
373	PI 191697	Raspinegro	Portugal	Landrace	125	150	2	R	316.049	0.415079	R	975.309	0.640681	MR	MS	R	R	R	1	-
374	PI 191711	Durazio Rijo	Portugal	Landrace	150	130	1	R	355.556	0.466964	R	1060.49	0.696639	MR	R	R	R	R	1	-
375	PI 191714	Durazio Molar	Portugal	Landrace	150	145	4	MS	481.481	0.632347	MR	906.173	0.595266	MR	R	R	R	R	1	-
376	PI 191717	Tremes Preto	Portugal	Landrace	125	165	1	R	466.667	0.61289	MR	1076.54	0.707182	MS	MS	R	R	R	1	-
377	PI 191732	Anafil Claro	Portugal	Landrace	130	150	1	R	523.457	0.687475	MR	959.259	0.630138	MR	R	R	R	R	1	-
378	PI 191737	Marroquino Preto	Portugal	Landrace	125	160	3	MR	707.407	0.929064	S	1274.69	0.837346	MS	R	R	R	R	3	-
379	PI 191743	Anafil Claro	Portugal	Landrace	135	135	2	R	466.667	0.61289	MR	1111.11	0.72989	MS	MS	R	R	R	1	-
380	PI 191760	H M 4 12697	Portugal	Unknown improvement status	145	145	3	MR	729.63	0.958249	S	897.531	0.589589	MR	R	R	R	R	3	-
381	PI 191762	HP C C 41 13464	Portugal	Unknown improvement status	145	155	3	MR	785.185	1.03121	S	1245.06	0.817882	MS	R	R	R	R	3	-
382	PI 191764	HN ROD 37 13784	Portugal	Unknown improvement status	145	110	4	MS	916.049	1.20308	S	1741.98	1.14431	S	R	R	R	R	2	2
383	PI 191766	Edda	Italy	Cultivar	120	180	3	MR	601.235	0.789623	MS	1210.49	0.795175	MS	R	R	R	R	3	-
384	PI 191768	H N ROD 36 13783	Portugal	Unknown improvement status	140	140	3	MR	444.444	0.583705	MR	1357.41	0.891682	MS	R	R	R	R	3	-
385	PI 191770	HN ROD 44 14867	Portugal	Unknown improvement status	145	175	3	MR	355.556	0.466964	R	871.605	0.572558	MR	R	R	R	R	1	-
386	PI 191771	H N ROD 26 13771	Portugal	Unknown improvement status	140	165	3	MR	440.741	0.578841	MR	1120.37	0.735972	MS	R	R	R	R	1	-
387	PI 191775	HN ROD 28 13775	Portugal	Unknown improvement status	120	90	4	MS	703.704	0.924199	S	1698.77	1.11592	S	R	R	R	R	2	1
388	PI 191779	HN ROD 24 13769	Portugal	Unknown improvement status	120	135	3	MR	654.321	0.859343	MS	1235.8	0.8118	MS	R	R	R	R	3	-
389	PI 191784	HN ROD 18 13763	Portugal	Unknown improvement status	140	140	4	MS	523.457	0.687475	MR	1201.85	0.789498	MS	R	R	R	R	3	-
390	PI 191785	H 22 E 13381	Portugal	Unknown improvement status	130	135	5	S	501.235	0.658289	MR	1120.37	0.735972	MS	R	R	R	R	3	-
391	PI 191787	HN ROD 41 14864	Portugal	Unknown improvement status	135	145	3	MR	441.975	0.580462	MR	1407.41	0.924527	S	R	R	R	R	3	-
392	PI 191794	H 29 D 13795	Portugal	Unknown improvement status	140	115	3	MR	762.963	1.00203	S	1533.33	1.00725	S	R	R	R	R	2	2
393	PI 191795	HNL 12452	Portugal	Unknown improvement status	170	145	4	MS	597.531	0.784759	MS	1007.41	0.661767	MR	R	R	R	R	3	-
394	PI 191801	HN ROD 14 13759	Portugal	Unknown improvement status	140	155	3	MR	404.938	0.53182	MR	918.519	0.603376	MR	R	R	R	R	1	-
395	PI 191805	H 29 D 13387	Portugal	Unknown improvement status	150	135	3	MR	446.914	0.586948	MR	945.679	0.621217	MR	R	R	R	R	1	-
396	PI 191807	Arrancada	Portugal	Unknown improvement status	150	145	4	MS	501.235	0.658289	MR	1149.38	0.755031	MS					3	-
397	PI 191809	HN ROD 43 14866	Portugal	Unknown improvement status	130	180	3	MR	244.444	0.321038	R	751.235	0.493487	R	R	R	R	R	1	3
398	PI 191811	H M3 12232	Portugal	Unknown improvement status	165	150	3	MR	401.235	0.526956	MR	933.333	0.613108	MR	R	R	R	R	1	-
399	PI 191812	HN ROD 51 14874	Portugal	Unknown improvement status	125	175	3	MR	501.235	0.658289	MR	1007.41	0.661767	MR	R	R	R	R	1	-
400	PI 191817	HPxC35-13460	Portugal	Breeding material	155	105	4	MS	516.049	0.677746	MR	1157.41	0.760302	MS	R	R	R	R	3	-
401	PI 191819	Arrancada	Portugal	Unknown improvement status	140	150	3	MR	548.148	0.719903	MS	1253.09	0.823154	MS					3	-
402	PI 191820	H N ROD 15 13760	Portugal	Unknown improvement status	150	145	3	MR	401.235	0.526956	MR	907.407	0.596077	MR	R	R	R	R	1	-
403	PI 191822	H 29 D 13388	Portugal	Unknown improvement status	135	145	4	MS	350.617	0.460478	R	925.926	0.608242	MR	R	R	R	R	1	-
404	PI 191829	Arrancada	Portugal	Unknown improvement status	155	160	4	MS	418.519	0.549655	MR	1413.58	0.928582	S					3	-
405	PI 191832	HN ROD 39 13786	Portugal	Unknown improvement status	145	155	1	R	388.889	0.510742	MR	1157.41	0.760302	MS	R	R	R	R	1	-
406	PI 191833	3217	Portugal	Breeding material	150	150	3	MR	418.519	0.549655	MR	1387.65	0.911552	S	R	R	R	R	3	-
407	PI 191838	Arrancada	Portugal	Unknown improvement status	145	150	4	MS	316.049	0.415079	R	1081.48	0.710426	MS					1	-
408	PI 191841	H 22 E 13380	Portugal	Unknown improvement status	155	150	4	MS	233.333	0.306445	R	1158.02	0.760708	MS	R	R	R	R	1	-
409	PI 191848	3233	Portugal	Breeding material	130	135	2	R	511.111	0.671261	MR	1116.05	0.733134	MS	R	R	R	R	3	-
410	PI 191849	H N J 12450	Portugal	Unknown improvement status	130	140	1	R	672.84	0.883664	MS	870.37	0.571747	MR	R	R	R	R	3	-
411	PI 191850	HN ROD 46 14869	Portugal	Unknown improvement status	140	135	4	MS	574.074	0.753952	MS	1138.27	0.747732	MS	R	R	R	R	3	-
412	PI 191855	HN ROD 17 13762	Portugal	Unknown improvement status	145	140	3	MR	362.963	0.476692	R	1218.52	0.800446	MS	R	R	R	R	1	-
413	PI 191856	HN G 12447	Portugal	Unknown improvement status	145	105	3	MR	571.605	0.750709	MS	1611.73	1.05875	S	R	R	R	R	2	-
414	PI 191858	H 22 A 13375	Portugal	Unknown improvement status	150	100	4	MS	523.457	0.687475	MR	1559.26	1.02428	S	R	R	R	R	2	-
415	PI 191862	Arrancada	Portugal	Unknown improvement status	135	145	3	MR	628.395	0.825294	MS	883.951	0.580668	MR					3	-
416	PI 191865	3250	Portugal	Breeding material	135	145	3	MR	367.901	0.483178	R	900	0.591211	MR	R	R	R	R	1	-
417	PI 191876	H N F 12446	Portugal	Unknown improvement status	160	125	3	MR	429.63	0.564248	MR	920.988	0.604998	MR	R	R	R	R	1	-
418	PI 191877	Arrancada	Portugal	Unknown improvement status	165	155	3	MR	370.37	0.486421	R	1059.26	0.695828	MR					1	-
419	PI 191878	H N J 12449	Portugal	Unknown improvement status	135	145	1	R	344.444	0.452371	R	920.988	0.604998	MR	R	R	R	R	1	-
420	PI 191879	H 22 A 13374	Portugal	Unknown improvement status	150	135	5	S	351.852	0.4621	R	933.333	0.613108	MR	R	R	R	R	1	-
421	PI 191880	H N H 12454	Portugal	Unknown improvement status	140	165	4	MS	370.37	0.486421	R	1158.02	0.760708	MS	R	R	R	R	1	-
422	PI 191883	H N K 12451	Portugal	Unknown improvement status	130	130	2	R	264.198	0.34698	R	1144.44	0.751787	MS	MR	R	R	R	1	-
423	PI 191887	3273	Portugal	Breeding material	125	135	4	MS	372.84	0.489664	R	1006.17	0.660956	MR					1	-
424	PI 191888	Arrancada	Portugal	Unknown improvement status	130	115	3	MR	376.543	0.494528	R	1407.41	0.924527	S					2	3
425	PI 191894	Arrancada	Portugal	Unknown improvement status	145	145	1	R	333.333	0.437779	R	1134.57	0.745299	MS					1	-
426	PI 191895	H N B 12442	Portugal	Unknown improvement status	150	135	1	R	308.642	0.405351	R	1081.48	0.710426	MS	R	R	R	R	1	-
427	PI 191896	Jerez	Portugal	Landrace	145	145	1	R	459.259	0.603162	MR	1171.6	0.769628	MS	R	R	R	R	3	-
428	PI 191897	Arrancada	Portugal	Unknown improvement status	130	145	3	MR	225.926	0.296717	R	797.531	0.523899	MR					1	-
429	PI 191908	Fanfarron	Spain	Landrace	160	150	4	MS	432.099	0.567491	MR	871.605	0.572558	MR	MR	R	R	R	1	-
430	PI 191926	Raspinegro	Portugal	Landrace	125	155	1	R	395.062	0.518849	MR	1158.02	0.760708	MS	MS	R	R	R	1	-
431	PI 191949	Lobiero	Portugal	Landrace	140	155	3	MR	264.198	0.34698	R	1072.22	0.704344	MS	R	R	R	R	1	-
432	PI 191959	Portugues I	Spain	Unknown improvement status	140	165	3	MR	585.185	0.768545	MS	971.605	0.638248	MR	R	R	R	R	3	-
433	PI 191982	Branco	Portugal	Landrace	140	160	1	R	365.432	0.479935	R	1137.04	0.746921	MS	R	R	R	R	1	-
434	PI 191986	Durazio Rijo Glabro	Portugal	Landrace	135	155	2	R	381.481	0.501013	MR	1025.93	0.673932	MR	R	R	R	R	1	-
435	PI 191988	Batisti	Italy	Unknown improvement status	145	155	2	R	214.815	0.282124	R	910.494	0.598104	MR	R	R	R	R	1	-
436	PI 192005	Durazio Reichembachu	Portugal	Landrace	135	140	3	MR	460.494	0.604783	MR	919.753	0.604187	MR	R	R	R	R	1	-
437	PI 192025	Bidi	Italy	Landrace	110	145	1	R	279.012	0.366437	R	797.531	0.523899	MR	R	R	R	R	1	-
438	PI 192046	Barba de Lobo	Portugal	Landrace	115	140	1	R	438.272	0.575598	MR	797.531	0.523899	MR	R	R	R	R	1	-
439	PI 192057	Anafil Claro	Portugal	Landrace	150	145	4	MS	318.519	0.418322	R	866.667	0.569314	MR	MS	MR	R	R	1	-
440	PI 192061	Candeal	Portugal	Landrace	130	130	0	R	224.691	0.295095	R	920.988	0.604998	MR	R	R	R	R	1	-
441	PI 192067	Vermelejoilo	Portugal	Landrace	135	160	3	MR	395.062	0.518849	MR	1040.12	0.683258	MR	R	R	R	R	1	-
442	PI 192087	Rubiao	Portugal	Landrace	160	140	3	MR	285.185	0.374544	R	920.988	0.604998	MR	R	R	R	R	1	-
443	PI 192116	3531	Portugal	Unknown improvement status	135	145	3	MR	255.556	0.33563	R	877.778	0.576613	MR	R	R	R	R	1	-
444	PI 192136	Pragana Preta	Portugal	Landrace	130	175	3	MR	503.704	0.661532	MR	1064.2	0.699072	MR	R	R	R	R	3	-
445	PI 192148	3570	Portugal	Breeding material	155	150	3	MR	233.333	0.306445	R	907.407	0.596077	MR	MR	R	R	R	1	-
446	PI 192149	Vermelejoilo	Portugal	Landrace	130	135	1	R	262.963	0.345359	R	877.778	0.576613	MR	R	R	R	R	1	-
447	PI 192157	3585	Portugal	Unknown improvement status	135	155	0	R	270.37	0.355087	R	737.037	0.48416	R	R	R	R	R	1	3
448	PI 192159	3589	Portugal	Breeding material	130	155	3	MR	214.815	0.282124	R	871.605	0.572558	MR	R	R	R	R	1	-
449	PI 192161	Rijo	Portugal	Landrace	160	165	1	R	390.123	0.512363	MR	918.519	0.603376	MR	R	R	R	R	1	-
450	PI 192180	Mourisco	Portugal	Landrace	140	145	3	MR	459.259	0.603162	MR	870.37	0.571747	MR	R	R	R	R	1	-
451	PI 192207	Canoco de Grao Escuro	Portugal	Landrace	150	170	1	R	237.037	0.311309	R	871.605	0.572558	MR	MS	R	R	R	1	-
452	PI 192351	Amarelo de Barba Branca	Portugal	Landrace	135	160	1	R	482.716	0.633968	MR	797.531	0.523899	MR	R	R	R	R	1	-
453	PI 192436	Alentejo	Portugal	Landrace	130	150	3	MR	417.284	0.548034	MR	1373.46	0.902225	S	R	R	R	R	3	-
454	PI 192440	Alexandre	Portugal	Landrace	130	160	1	R	425.926	0.559384	MR	920.988	0.604998	MR	R	R	R	R	1	-
455	PI 192441	Corado	Portugal	Landrace	125	140	1	R	325.926	0.42805	R	797.531	0.523899	MR	R	R	R	R	1	-
456	PI 192442	Rapazinho	Portugal	Landrace	145	140	0	R	239.506	0.314552	R	892.593	0.586345	MR	R	R	R	R	1	-
457	PI 192446	Mongia	Portugal	Landrace	135	160	0	R	325.926	0.42805	R	666.049	0.437529	R	R	R	R	R	1	3
458	PI 192458	3981	Portugal	Breeding material	145	150	3	MR	390.123	0.512363	MR	688.889	0.452532	R	MR	R	R	R	1	-
459	PI 192610	Entrelargo de Montijo	Portugal	Landrace	130	160	1	R	404.938	0.53182	MR	880.864	0.578641	MR	R	R	R	R	1	-
460	PI 192611	Anafil Escuro	Portugal	Landrace	140	150	0	R	355.556	0.466964	R	605.556	0.39779	R	R	R	R	R	1	3
461	PI 192625	2241A	Portugal	Breeding material	150	150	0	R	419.753	0.551277	MR	681.481	0.447666	R	R	R	R	R	1	-
462	PI 192732	Aziziah II	Italy	Cultivar	120	170	3	MR	255.556	0.33563	R	841.975	0.553094	MR	MR	R	R	R	1	-
463	PI 192734	Alexandre	Portugal	Landrace	140	130	3	MR	459.259	0.603162	MR	907.407	0.596077	MR	R	R	R	R	1	-
464	PI 192738	Vermelho Fino	Portugal	Landrace	125	155	4	MS	335.802	0.441021	R	933.333	0.613108	MR	MS	MS	R	R	1	-
465	PI 192758	Belia	Portugal	Unknown improvement status	145	145	1	R	255.556	0.33563	R	1162.96	0.763952	MS	R	R	R	R	1	-
466	PI 192760	Mocho de Espiga Branca	Portugal	Landrace	130	160	3	MR	480.247	0.630726	MR	697.531	0.458209	R	R	R	R	R	1	-
467	PI 192814	Branco	Portugal	Landrace	155	175	1	R	538.272	0.706931	MS	1007.41	0.661767	MR	R	R	R	R	3	-
468	PI 192827	Dezassete	Portugal	Landrace	135	180	3	MR	311.111	0.408593	R	845.679	0.555527	MR	R	R	R	R	1	-
469	PI 192828	Lobeiro	Portugal	Landrace	135	145	4	MS	392.593	0.515606	MR	933.333	0.613108	MR	R	R	R	R	1	-
470	PI 192829	Russo	Portugal	Landrace	125	140	4	MS	365.432	0.479935	R	800	0.525521	MR	R	R	R	R	1	-
471	PI 192830	Russo	Portugal	Landrace	145	140	5	S	392.593	0.515606	MR	1106.17	0.726646	MS	R	R	R	R	1	-
472	PI 192831	Russo	Portugal	Landrace	125	145	3	MR	327.16	0.429672	R	871.605	0.572558	MR	R	R	R	R	1	-
473	PI 192832	Amarelo de Barba Branca	Portugal	Landrace	155	150	3	MR	283.951	0.372923	R	933.333	0.613108	MR	R	R	R	R	1	-
474	PI 192834	Amarelo de Barba Branca	Portugal	Landrace	140	165	3	MR	572.84	0.752331	MS	1149.38	0.755031	MS	MR	R	R	R	3	-
475	PI 192835	Candeal de Grao Escuro	Portugal	Landrace	100	120	4	MS	380.247	0.499392	R	855.556	0.562015	MR	MR	R	R	R	1	-
476	PI 192837	Candeal de Grao Escuro	Portugal	Landrace	110	140	3	MR	444.444	0.583705	MR	797.531	0.523899	MR	MS	R	R	R	1	-
477	PI 192839	Tremes Rijo	Portugal	Landrace	125	145	3	MR	333.333	0.437779	R	906.173	0.595266	MR	MR	R	R	R	1	-
478	PI 192840	Tremes Rijo	Portugal	Landrace	125	140	1	R	370.37	0.486421	R	1032.1	0.677987	MR	MR	R	R	R	1	-
479	PI 192843	Santa Marta	Portugal	Landrace	140	160	3	MR	365.432	0.479935	R	925.926	0.608242	MR	R	R	R	R	1	-
480	PI 192844	Vermeljoilo	Portugal	Landrace	145	160	4	MS	365.432	0.479935	R	845.679	0.555527	MR	R	R	R	R	1	-
481	PI 192845	Mourisco	Portugal	Landrace	165	165	3	MR	381.481	0.501013	MR	920.988	0.604998	MR	R	R	R	R	1	-
482	PI 192846	Mourisco Fino	Portugal	Landrace	135	95	3	MR	476.543	0.625861	MR	1741.98	1.14431	S	R	R	R	R	2	-
483	PI 192847	Entrelargo de Montijo	Portugal	Landrace	145	155	3	MR	419.753	0.551277	MR	933.333	0.613108	MR	MR	R	R	R	1	-
484	PI 192849	Mourisco Preto de Grao Escuro	Portugal	Landrace	130	130	2	R	286.42	0.376165	R	907.407	0.596077	MR	R	R	R	R	1	-
485	PI 192850	Preto de Tavira	Portugal	Landrace	130	135	2	R	396.296	0.52047	MR	871.605	0.572558	MR	R	R	R	R	1	-
486	PI 192851	Tremes Preto	Portugal	Landrace	115	140	3	MR	375.309	0.492906	R	933.333	0.613108	MR	R	R	R	R	1	-
487	PI 192853	Durazio Rijo	Portugal	Landrace	125	140	3	MR	409.877	0.538306	MR	933.333	0.613108	MR	R	R	R	R	1	-
488	PI 192854	Durazio Molar	Portugal	Landrace	120	145	3	MR	283.951	0.372923	R	1123.46	0.738	MS	MR	R	R	R	1	-
489	PI 192857	Espanhol Mocho	Portugal	Landrace	135	125	3	MR	332.099	0.436157	R	719.753	0.472807	R	R	R	R	R	1	3
490	PI 192861	Hebda	Algeria	Unknown improvement status	145	145	2	R	262.963	0.345359	R	719.753	0.472807	R	R	R	R	R	1	3
491	PI 203983	Preto Amarelo	Portugal	Landrace	160	160	4	MS	355.556	0.466964	R	797.531	0.523899	MR	MS	R	R	R	1	-
492	PI 204009	Branco	Portugal	Landrace	130	160	3	MR	376.543	0.494528	R	907.407	0.596077	MR	R	R	R	R	1	-
493	PI 204011	Novo	Portugal	Landrace	145	145	3	MR	276.543	0.363194	R	907.407	0.596077	MR	R	R	R	R	1	-
494	PI 204016	Rubiao de Barba Preta	Portugal	Landrace	160	150	2	R	424.691	0.557762	MR	1116.05	0.733134	MS	R	R	R	R	1	-
495	PI 204017	Alentejo	Portugal	Landrace	125	130	3	MR	222.222	0.291852	R	1002.47	0.658523	MR	R	R	R	R	1	-
496	PI 204018	Sicilio	Portugal	Landrace	150	150	1	R	365.432	0.479935	R	1177.78	0.773683	MS	R	R	R	R	1	-
497	PI 204019	Pombinho	Portugal	Landrace	155	150	4	MS	392.593	0.515606	MR	1008.64	0.662578	MR	R	R	R	R	1	-
498	PI 204020	Vermelho de Barba Preta	Portugal	Landrace	145	165	1	R	325.926	0.42805	R	1076.54	0.707182	MS	R	R	R	R	1	-
499	PI 204022	Barba de Lobo	Portugal	Landrace	130	165	3	MR	327.16	0.429672	R	864.198	0.567692	MR					1	-
500	PI 204023	Dezassete	Portugal	Landrace	120	155	3	MR	429.63	0.564248	MR	1002.47	0.658523	MR	R	R	R	R	1	-
501	PI 204027	Russo	Portugal	Landrace	130	165	3	MR	311.111	0.408593	R	723.457	0.475239	R	R	R	R	R	1	3
502	PI 204029	Candeal de Grao Escuro	Portugal	Landrace	160	170	3	MR	539.506	0.708553	MS	969.136	0.636626	MR	R	R	R	R	3	-
503	PI 204031	Tremes Rijo	Portugal	Landrace	125	175	1	R	296.296	0.389137	R	805.556	0.52917	MR	R	R	R	R	1	-
504	PI 204032	Durazio Rijo Glabro	Portugal	Landrace	115	110	3	MR	518.519	0.680989	MR	1001.23	0.657712	MR	R	R	R	R	2	-
505	PI 204034	Pragana Preta	Portugal	Landrace	110	165	3	MR	401.235	0.526956	MR	906.173	0.595266	MR	MR	R	R	R	1	-
506	PI 204035	Santa Marta	Portugal	Landrace	125	135	3	MR	419.753	0.551277	MR	814.198	0.534847	MR	R	R	R	R	1	-
507	PI 204036	Lobeiro Ruivo	Portugal	Landrace	125	165	1	R	375.309	0.492906	R	704.938	0.463075	R	R	R	R	R	1	3
508	PI 204037	Vermelho Fino	Portugal	Landrace	145	170	4	MS	277.778	0.364816	R	629.63	0.413604	R	R	R	R	R	1	3
509	PI 204038	Vermelejoilo	Portugal	Landrace	125	180	4	MS	333.333	0.437779	R	816.049	0.536064	MR	R	R	R	R	1	-
510	PI 204039	Mongia	Portugal	Landrace	135	155	3	MR	340.741	0.447507	R	883.951	0.580668	MR	R	R	R	R	1	-
511	PI 204040	Mongia de Grao Escuro	Portugal	Landrace	130	160	1	R	370.37	0.486421	R	823.457	0.54093	MR	R	R	R	R	1	-
512	PI 204041	Mourisco Fino	Portugal	Landrace	135	160	3	MR	451.852	0.593433	MR	1185.19	0.778549	MS	R	R	R	R	3	-
513	PI 204042	Mourisco Preto	Portugal	Landrace	140	170	3	MR	277.778	0.364816	R	1054.32	0.692585	MR	R	R	R	R	1	-
514	PI 204043	Preto Algarvio	Portugal	Landrace	140	170	3	MR	311.111	0.408593	R	933.333	0.613108	MR	MS	R	R	R	1	-
515	PI 204045	Mourisco Preto de Grao Escuro	Portugal	Landrace	130	145	1	R	418.519	0.549655	MR	629.63	0.413604	R	R	R	R	R	1	-
516	PI 204046	Mourisco Ruivo	Portugal	Landrace	155	145	1	R	350.617	0.460478	R	877.778	0.576613	MR	R	R	R	R	1	-
517	PI 204047	Amarelo de Barba Preta	Portugal	Landrace	140	175	3	MR	365.432	0.479935	R	883.951	0.580668	MR	R	R	R	R	1	-
518	PI 204049	Alexandre	Portugal	Landrace	130	155	3	MR	429.63	0.564248	MR	1049.38	0.689341	MR	MR	R	R	R	1	-
519	PI 204050	Anafil Escuro	Portugal	Landrace	115	160	3	MR	623.457	0.818808	MS	1027.16	0.674743	MR	R	R	R	R	3	-
520	PI 204051	Durazio Molar	Portugal	Landrace	120	160	3	MR	340.741	0.447507	R	1163.58	0.764357	MS	R	R	R	R	1	-
521	PI 204052	Raspinegro	Portugal	Landrace	125	165	4	MS	377.778	0.496149	R	798.765	0.52471	MR	R	R	R	R	1	-
522	PI 204053	Espanhol	Portugal	Landrace	100	160	4	MS	365.432	0.479935	R	797.531	0.523899	MR	R	R	R	R	1	-
523	PI 204054	Marroquino Preto	Portugal	Landrace	125	135	5	S	419.753	0.551277	MR	816.049	0.536064	MR	R	R	R	R	1	-
524	PI 204055	Raposinho	Portugal	Landrace	120	180	3	MR	370.37	0.486421	R	841.975	0.553094	MR	R	R	R	R	1	-
525	PI 204056	Escuro	Portugal	Landrace	120	175	5	S	419.753	0.551277	MR	792.593	0.520655	MR	R	R	R	R	1	-
526	PI 204057	Javardo	Portugal	Landrace	130	175	4	MS	469.136	0.616133	MR	925.926	0.608242	MR	MR	R	R	R	1	-
527	PI 204058	Javardo Glauco	Portugal	Landrace	150	175	3	MR	483.951	0.63559	MR	933.333	0.613108	MR	R	R	R	R	1	-
528	PI 204066	A Amarelejo	Portugal	Landrace	125	180	3	MR	365.432	0.479935	R	824.691	0.541741	MR	R	R	R	R	1	-
529	PI 269241	I 838	Portugal	Breeding material	120	150	5	S	286.42	0.376165	R	735.185	0.482944	R	R	MR	S	NA	1	3
530	PI 270132	Amarelejo	Portugal	Cultivar	125	160	4	MS	429.63	0.564248	MR	877.778	0.576613	MR	MS	MR	MS	R	1	-
531	PI 270133	Preto Amarelo	Portugal	Landrace	95	140	4	MS	237.037	0.311309	R	895.062	0.587967	MR	R	R	MR	R	1	-
532	PI 271894	Aziziah	Italy	Cultivar	140	145	4	MS	440.741	0.578841	MR	605.556	0.39779	R	R	R	R	R	1	-
533	PI 136575	Semental de Sevilla	Spain	Landrace	125	80	3	MR	283.951	0.372923	R	871.605	0.572558	MR	R	R	R	R	1	-
534	PI 190936	3896	Spain	Unknown improvement status	150	180	2	R	292.593	0.384272	R	1039.51	0.682853	MR	R	R	R	R	1	-
535	PI 190938	3990	Spain	Unknown improvement status	150	160	2	R	274.074	0.359951	R	1025.93	0.673932	MR	R	R	R	R	1	-
536	PI 190952	2161A	Portugal	Unknown improvement status	150	160	3	MR	454.321	0.596676	MR	883.951	0.580668	MR	MR	R	R	R	1	-
537	PI 190995	Amoros	Spain	Landrace	165	145	4	MS	438.272	0.575598	MR	762.346	0.500786	MR	R	R	R	R	1	-
538	PI 191009	Arlante	Spain	Landrace	145	170	2	R	362.963	0.476692	R	816.049	0.536064	MR	R	R	R	R	1	-
539	PI 191010	Azul de Carmona	Spain	Landrace	145	140	5	S	465.432	0.611269	MR	959.259	0.630138	MR	R	R	R	R	1	-
540	PI 191103	Farto Rubio	Spain	Landrace	140	165	3	MR	440.741	0.578841	MR	827.778	0.543768	MR	R	R	R	R	1	-
541	PI 191127	Jerez 1937	Spain	Cultivar	140	135	4	MS	429.63	0.564248	MR	537.037	0.35278	R	R	R	R	R	1	-
542	PI 191129	Langlois	Spain	Cultivar	120	140	4	MS	374.074	0.491285	R	1041.36	0.684069	MR	R	R	R	R	1	-
543	PI 191178	Obispado de Lebrija	Spain	Landrace	145	165	3	MR	362.963	0.476692	R	1119.75	0.735567	MS	R	R	R	R	1	-
544	PI 191186	Raspinegro de Huelva	Spain	Landrace	165	135	1	R	333.333	0.437779	R	786.42	0.5166	MR	S	R	R	R	1	-
545	PI 191193	Rojal de Alicante	Spain	Landrace	125	145	4	MS	406.173	0.533441	MR	1007.41	0.661767	MR	R	R	R	R	1	-
546	PI 191208	Ruso	Spain	Landrace	145	180	4	MS	429.63	0.564248	MR	919.753	0.604187	MR	R	R	R	R	1	-
547	PI 191239	Santa Coloma	Spain	Landrace	140	165	NA	NA	274.074	0.359951	R	797.531	0.523899	MR	R	R	NA	R	1	-
548	PI 191251	Recio San Clemente	Spain	Landrace	140	165	3	MR	296.296	0.389137	R	790.123	0.519033	MR	R	R	R	R	1	-
549	PI 191476	Recio de Malaga	Spain	Landrace	155	145	2	R	601.235	0.789623	MS	1095.68	0.719753	MS	R	R	R	R	3	-
AUDPC= area under the disease progress curve; rAUDPC = relative area under the disease progress curve; PH=Plant height
NA= Not assigned
Table S2. Ranking of mean Area Under Disease Progress curve (AUDPC) of checks (INRAT 100, Karim, Salim and Nasr) evaluated in field during two cropping seasons against Tan spot
	2018-2019 based on 3 readings				2020-2021 based on 4 readings
	INRAT100	Karim	Nasr	Salim	INRAT100	Karim	Nasr	Salim
Rep1	637.04	629.63	792.59	554.32	1040.74	1175.31	1543.21	958.02
Rep2	646.91	614.81	735.8	490.12	1088.89	1353.09	1616.05	934.57
Rep3	546.91	701.23	728.4	539.51	1087.65	1149.38	1450.62	955.56
Rep4	730.86	716.05	829.63	508.64	1074.07	1320.99	1460.49	1040.12
Rep5	620.99	622.22	795.06	558.02	1179.01	1032.1	1304.94	1050
Rep6	NA	716.05	758.02	598.77	1004.94	1033.33	1439.51	1012.35
Rep7	NA	700.96	720.99	598.77	NA	NA	1340.12	933.33
Rep8	NA	NA	730.86	NA	NA	NA	1366.67	NA
range	546.91 - 730.86	614.81- 716.05	720.99-829.63	490.12-598.77	1004.94-1179.01	1032.1-1353.09	1304.94-1616.05	934.57-1040.12
average	636.542	671.564	761.418	549.735	1079.216	1177.366	1440.201	983.421
Standard deviation	65.72554	46.75559	39.78978	41.32357	58.56171	137.2172	104.0419	49.6679
NA= Not assigned
